# Supplementary material for: Undernutrition and Increased Healthcare Demand: Evidence from a Community-Based Longitudinal Panel Study in Singapore
Source: Nutrients. 2025 May 24;17(11):1781. doi: 10.3390/nu17111781 (PMC12158022; doi:10.3390/nu17111781)
Supplement: Supplementary file 1 [file nutrients-17-01781-s001.zip]

Archive with 1 entries (1 files):
- nutrients-3661576-supplementary.pdf
